# Supplementary material for: Ancient Mitogenomes Reveal Stable Genetic Continuity of the Holocene Serows
Source: Genes (Basel). 2023 May 29;14(6):1187. doi: 10.3390/genes14061187 (PMC10297833; doi:10.3390/genes14061187)
Supplement: Supplementary file 1 [file genes-14-01187-s001.zip]

Archive with 1 entries (1 files):
- genes-2405699-supplementary.pdf
